# Supplementary material for: Direct auditory cortical input to the lateral periaqueductal gray controls sound-driven defensive behavior
Source: PLoS Biol. 2019 Aug 30;17(8):e3000417. doi: 10.1371/journal.pbio.3000417 (PMC6742420; doi:10.1371/journal.pbio.3000417)
Supplement: S1 Data — (XLSX) [file pbio.3000417.s001.xlsx]

## Sheet: Fig 1C
Probability of noise-evoked escape behavior
	Silent	40 dB SPL	80 dB SPL
	0.2	0	0.8
	0	0.4	1
	0	0.2	0.8
	0.2	0.2	0.6
	0	0.2	0.6
	0.2	0.4	0.8
	0	0	1
Mean	0.08571	0.2	0.8
Std deviation	0.1069	0.1633	0.1633
SEM	0.04041	0.06172	0.06172

## Sheet: Fig 1F
Running speed
	Silent	40 dB SPL	80 dB SPL
	0	0.333334	2.5
	0.16667	1.16666	3.33334
	0	-0.5	3
	0.5	1.33334	3.33336
	0.33334	0.333334	2.33334
	0.16666	0.833336	2.16664
	-0.166666	-0.166666	3
Mean	0.1429	0.4762	2.81
Std deviation	0.2242	0.6765	0.4756
SEM	0.08474	0.2557	0.1798

## Sheet: Fig 1H
Density of c-Fos-positive neurons
	ACx				dlPAG				lPAG
	Silent	40 dB SPL	80 dB SPL		Silent	40 dB SPL	80 dB SPL		Silent	40 dB SPL	80 dB SPL
	6	34	50		10	18	43		16	30	67
	28	38	59		6	15	40		11	20	49
	5	28	90		5	12	24		6	23	42
	15	40	48		13	20	49		8	18	48
Mean	13.5	35	61.75		8.5	16.25	39		10.25	22.75	51.5
Std deviation	10.66	5.292	19.43		3.697	3.5	10.68		4.349	5.252	10.79
SEM	5.331	2.646	9.716		1.848	1.75	5.339		2.175	2.626	5.393

## Sheet: Fig 1I
Typical PSTH of the firing rates
40 dB SPL			80 dB SPL
Time (s)	Spikes/s		Time (s)	Spikes/s
-0.99	0		-0.99	10
-0.98	0		-0.98	0
-0.97	0		-0.97	0
-0.96	0		-0.96	10
-0.95	0		-0.95	20
-0.94	0		-0.94	20
-0.93	0		-0.93	20
-0.92	0		-0.92	0
-0.91	0		-0.91	10
-0.9	0		-0.9	0
-0.89	0		-0.89	20
-0.88	0		-0.88	0
-0.87	10		-0.87	10
-0.86	0		-0.86	10
-0.85	0		-0.85	10
-0.84	0		-0.84	0
-0.83	0		-0.83	0
-0.82	0		-0.82	0
-0.81	20		-0.81	10
-0.8	0		-0.8	0
-0.79	0		-0.79	10
-0.78	10		-0.78	0
-0.77	0		-0.77	30
-0.76	0		-0.76	0
-0.75	0		-0.75	0
-0.74	20		-0.74	0
-0.73	0		-0.73	10
-0.72	0		-0.72	0
-0.71	0		-0.71	0
-0.7	0		-0.7	0
-0.69	0		-0.69	10
-0.68	0		-0.68	0
-0.67	10		-0.67	0
-0.66	0		-0.66	0
-0.65	10		-0.65	0
-0.64	10		-0.64	0
-0.63	0		-0.63	10
-0.62	0		-0.62	0
-0.61	0		-0.61	20
-0.6	0		-0.6	10
-0.59	0		-0.59	0
-0.58	0		-0.58	10
-0.57	0		-0.57	0
-0.56	0		-0.56	0
-0.55	0		-0.55	20
-0.54	0		-0.54	10
-0.53	0		-0.53	0
-0.52	20		-0.52	0
-0.51	10		-0.51	30
-0.5	0		-0.5	20
-0.49	20		-0.49	10
-0.48	20		-0.48	30
-0.47	10		-0.47	10
-0.46	10		-0.46	30
-0.45	10		-0.45	20
-0.44	0		-0.44	10
-0.43	10		-0.43	30
-0.42	0		-0.42	10
-0.41	0		-0.41	20
-0.4	10		-0.4	10
-0.39	0		-0.39	20
-0.38	10		-0.38	20
-0.37	0		-0.37	20
-0.36	0		-0.36	10
-0.35	10		-0.35	10
-0.34	0		-0.34	10
-0.33	0		-0.33	10
-0.32	10		-0.32	30
-0.31	0		-0.31	40
-0.3	0		-0.3	10
-0.29	10		-0.29	30
-0.28	0		-0.28	0
-0.27	0		-0.27	20
-0.26	0		-0.26	10
-0.25	10		-0.25	10
-0.24	0		-0.24	30
-0.23	0		-0.23	20
-0.22	10		-0.22	40
-0.21	0		-0.21	0
-0.2	10		-0.2	10
-0.19	0		-0.19	20
-0.18	0		-0.18	0
-0.17	20		-0.17	10
-0.16	0		-0.16	10
-0.15	10		-0.15	10
-0.14	0		-0.14	20
-0.13	0		-0.13	20
-0.12	0		-0.12	30
-0.11	10		-0.11	0
-0.1	0		-0.1	20
-0.09	0		-0.09	10
-0.08	0		-0.08	0
-0.07	10		-0.07	0
-0.06	0		-0.06	20
-0.05	0		-0.05	10
-0.04	0		-0.04	10
-0.03	0		-0.03	10
-0.02	10		-0.02	10
-0.01	10		-0.01	20
0	0		0	10
0.01	10		0.01	30
0.02	10		0.02	40
0.03	40		0.03	50
0.04	0		0.04	20
0.05	10		0.05	30
0.06	0		0.06	40
0.07	0		0.07	30
0.08	0		0.08	0
0.09	0		0.09	20
0.1	0		0.1	20
0.11	0		0.11	10
0.12	10		0.12	30
0.13	0		0.13	50
0.14	0		0.14	50
0.15	0		0.15	40
0.16	10		0.16	30
0.17	0		0.17	30
0.18	0		0.18	30
0.19	0		0.19	30
0.2	0		0.2	10
0.21	0		0.21	20
0.22	0		0.22	40
0.23	20		0.23	30
0.24	0		0.24	30
0.25	10		0.25	20
0.26	10		0.26	0
0.27	0		0.27	20
0.28	10		0.28	50
0.29	0		0.29	20
0.3	10		0.3	60
0.31	30		0.31	40
0.32	10		0.32	70
0.33	10		0.33	30
0.34	10		0.34	40
0.35	10		0.35	40
0.36	0		0.36	0
0.37	10		0.37	30
0.38	20		0.38	20
0.39	0		0.39	20
0.4	0		0.4	0
0.41	0		0.41	50
0.42	0		0.42	40
0.43	0		0.43	20
0.44	20		0.44	20
0.45	0		0.45	30
0.46	0		0.46	20
0.47	0		0.47	20
0.48	0		0.48	20
0.49	10		0.49	20
0.5	10		0.5	0
0.51	0		0.51	30
0.52	10		0.52	40
0.53	0		0.53	30
0.54	0		0.54	30
0.55	10		0.55	60
0.56	0		0.56	40
0.57	10		0.57	50
0.58	0		0.58	50
0.59	0		0.59	40
0.6	0		0.6	20
0.61	10		0.61	30
0.62	0		0.62	20
0.63	0		0.63	30
0.64	0		0.64	30
0.65	10		0.65	20
0.66	0		0.66	20
0.67	0		0.67	50
0.68	0		0.68	70
0.69	0		0.69	20
0.7	0		0.7	40
0.71	0		0.71	80
0.72	10		0.72	40
0.73	10		0.73	30
0.74	0		0.74	50
0.75	10		0.75	30
0.76	0		0.76	10
0.77	0		0.77	20
0.78	0		0.78	10
0.79	10		0.79	30
0.8	0		0.8	10
0.81	10		0.81	0
0.82	0		0.82	20
0.83	10		0.83	30
0.84	0		0.84	30
0.85	10		0.85	10
0.86	0		0.86	20
0.87	10		0.87	10
0.88	0		0.88	40
0.89	0		0.89	40
0.9	10		0.9	30
0.91	0		0.91	70
0.92	0		0.92	50
0.93	10		0.93	20
0.94	0		0.94	50
0.95	0		0.95	30
0.96	0		0.96	70
0.97	10		0.97	70
0.98	0		0.98	20
0.99	0		0.99	20
1	0		1	20
1.01	0		1.01	10
1.02	0		1.02	20
1.03	0		1.03	0
1.04	10		1.04	30
1.05	0		1.05	10
1.06	10		1.06	40
1.07	10		1.07	30
1.08	0		1.08	0
1.09	20		1.09	80
1.1	10		1.1	30
1.11	0		1.11	20
1.12	20		1.12	30
1.13	10		1.13	40
1.14	0		1.14	30
1.15	0		1.15	40
1.16	10		1.16	30
1.17	0		1.17	40
1.18	10		1.18	10
1.19	0		1.19	40
1.2	0		1.2	40
1.21	0		1.21	30
1.22	0		1.22	20
1.23	10		1.23	40
1.24	0		1.24	10
1.25	0		1.25	40
1.26	10		1.26	30
1.27	0		1.27	20
1.28	0		1.28	30
1.29	0		1.29	40
1.3	0		1.3	30
1.31	0		1.31	20
1.32	10		1.32	30
1.33	0		1.33	40
1.34	0		1.34	20
1.35	0		1.35	40
1.36	0		1.36	40
1.37	10		1.37	40
1.38	10		1.38	30
1.39	0		1.39	60
1.4	0		1.4	20
1.41	10		1.41	30
1.42	10		1.42	60
1.43	10		1.43	20
1.44	0		1.44	0
1.45	10		1.45	0
1.46	0		1.46	0
1.47	0		1.47	30
1.48	0		1.48	20
1.49	10		1.49	60
1.5	0		1.5	40
1.51	0		1.51	40
1.52	0		1.52	10
1.53	0		1.53	20
1.54	0		1.54	20
1.55	0		1.55	20
1.56	0		1.56	80
1.57	10		1.57	10
1.58	0		1.58	10
1.59	0		1.59	60
1.6	10		1.6	30
1.61	0		1.61	10
1.62	10		1.62	60
1.63	0		1.63	30
1.64	0		1.64	60
1.65	10		1.65	40
1.66	0		1.66	30
1.67	10		1.67	20
1.68	0		1.68	20
1.69	10		1.69	20
1.7	0		1.7	20
1.71	0		1.71	30
1.72	0		1.72	30
1.73	10		1.73	10
1.74	10		1.74	10
1.75	0		1.75	50
1.76	10		1.76	30
1.77	0		1.77	10
1.78	0		1.78	10
1.79	0		1.79	40
1.8	0		1.8	20
1.81	10		1.81	20
1.82	10		1.82	30
1.83	0		1.83	30
1.84	10		1.84	20
1.85	0		1.85	70
1.86	0		1.86	60
1.87	0		1.87	10
1.88	0		1.88	20
1.89	0		1.89	40
1.9	10		1.9	30
1.91	0		1.91	10
1.92	0		1.92	0
1.93	0		1.93	20
1.94	10		1.94	30
1.95	10		1.95	40
1.96	0		1.96	50
1.97	10		1.97	30
1.98	0		1.98	30
1.99	10		1.99	10
2	10		2	30
2.01	10		2.01	30
2.02	20		2.02	30
2.03	10		2.03	0
2.04	20		2.04	10
2.05	10		2.05	20
2.06	0		2.06	20
2.07	0		2.07	10
2.08	20		2.08	30
2.09	0		2.09	30
2.1	0		2.1	30
2.11	10		2.11	30
2.12	0		2.12	20
2.13	0		2.13	20
2.14	0		2.14	20
2.15	0		2.15	10
2.16	10		2.16	30
2.17	0		2.17	30
2.18	10		2.18	0
2.19	0		2.19	30
2.2	10		2.2	20
2.21	0		2.21	10
2.22	0		2.22	30
2.23	0		2.23	10
2.24	10		2.24	20
2.25	10		2.25	20
2.26	0		2.26	10
2.27	0		2.27	20
2.28	0		2.28	30
2.29	10		2.29	10
2.3	0		2.3	0
2.31	20		2.31	10
2.32	10		2.32	10
2.33	10		2.33	0
2.34	0		2.34	10
2.35	0		2.35	10
2.36	0		2.36	0
2.37	10		2.37	10
2.38	0		2.38	0
2.39	20		2.39	10
2.4	0		2.4	30
2.41	0		2.41	0
2.42	10		2.42	0
2.43	10		2.43	10
2.44	20		2.44	30
2.45	0		2.45	60
2.46	10		2.46	20
2.47	20		2.47	20
2.48	30		2.48	10
2.49	10		2.49	40
2.5	0		2.5	20
2.51	10		2.51	20
2.52	10		2.52	10
2.53	0		2.53	0
2.54	10		2.54	30
2.55	0		2.55	0
2.56	10		2.56	20
2.57	30		2.57	10
2.58	0		2.58	10
2.59	0		2.59	30
2.6	10		2.6	0
2.61	10		2.61	50
2.62	10		2.62	50
2.63	0		2.63	30
2.64	20		2.64	10
2.65	0		2.65	10
2.66	0		2.66	40
2.67	10		2.67	30
2.68	0		2.68	10
2.69	0		2.69	30
2.7	0		2.7	30
2.71	0		2.71	20
2.72	0		2.72	30
2.73	10		2.73	20
2.74	0		2.74	10
2.75	0		2.75	20
2.76	10		2.76	10
2.77	10		2.77	20
2.78	10		2.78	10
2.79	10		2.79	30
2.8	20		2.8	40
2.81	0		2.81	20
2.82	10		2.82	40
2.83	0		2.83	30
2.84	0		2.84	30
2.85	0		2.85	40
2.86	0		2.86	10
2.87	10		2.87	10
2.88	10		2.88	10
2.89	0		2.89	50
2.9	0		2.9	30
2.91	0		2.91	30
2.92	0		2.92	20
2.93	0		2.93	30
2.94	0		2.94	50
2.95	0		2.95	30
2.96	0		2.96	60
2.97	0		2.97	50
2.98	10		2.98	40
2.99	10		2.99	30
3	0		3	30
3.01	0		3.01	20
3.02	0		3.02	30
3.03	0		3.03	40
3.04	0		3.04	60
3.05	0		3.05	20
3.06	10		3.06	70
3.07	0		3.07	30
3.08	10		3.08	30
3.09	0		3.09	40
3.1	0		3.1	40
3.11	10		3.11	10
3.12	0		3.12	60
3.13	10		3.13	50
3.14	0		3.14	20
3.15	10		3.15	60
3.16	0		3.16	10
3.17	0		3.17	50
3.18	10		3.18	10
3.19	20		3.19	50
3.2	20		3.2	50
3.21	0		3.21	30
3.22	0		3.22	50
3.23	10		3.23	10
3.24	0		3.24	60
3.25	20		3.25	60
3.26	10		3.26	40
3.27	0		3.27	40
3.28	0		3.28	40
3.29	0		3.29	20
3.3	20		3.3	20
3.31	0		3.31	80
3.32	20		3.32	30
3.33	10		3.33	40
3.34	20		3.34	30
3.35	0		3.35	50
3.36	30		3.36	60
3.37	0		3.37	20
3.38	10		3.38	40
3.39	10		3.39	20
3.4	0		3.4	40
3.41	10		3.41	30
3.42	0		3.42	30
3.43	10		3.43	20
3.44	20		3.44	30
3.45	0		3.45	20
3.46	0		3.46	50
3.47	10		3.47	40
3.48	0		3.48	60
3.49	10		3.49	10
3.5	0		3.5	20
3.51	0		3.51	30
3.52	10		3.52	50
3.53	10		3.53	20
3.54	0		3.54	40
3.55	30		3.55	20
3.56	10		3.56	30
3.57	0		3.57	20
3.58	0		3.58	30
3.59	0		3.59	60
3.6	0		3.6	40
3.61	0		3.61	50
3.62	0		3.62	20
3.63	20		3.63	30
3.64	10		3.64	20
3.65	10		3.65	10
3.66	10		3.66	60
3.67	0		3.67	30
3.68	0		3.68	20
3.69	20		3.69	40
3.7	0		3.7	10
3.71	0		3.71	20
3.72	0		3.72	50
3.73	0		3.73	10
3.74	10		3.74	40
3.75	0		3.75	40
3.76	10		3.76	20
3.77	0		3.77	40
3.78	0		3.78	40
3.79	0		3.79	30
3.8	10		3.8	10
3.81	10		3.81	10
3.82	10		3.82	40
3.83	10		3.83	50
3.84	0		3.84	30
3.85	0		3.85	30
3.86	0		3.86	30
3.87	30		3.87	40
3.88	0		3.88	20
3.89	0		3.89	20
3.9	0		3.9	30
3.91	30		3.91	40
3.92	0		3.92	50
3.93	10		3.93	0
3.94	0		3.94	20
3.95	0		3.95	10
3.96	10		3.96	40
3.97	10		3.97	40
3.98	0		3.98	10
3.99	10		3.99	10
4	10		4	40
4.01	0		4.01	50
4.02	10		4.02	30
4.03	0		4.03	30
4.04	10		4.04	20
4.05	0		4.05	0
4.06	10		4.06	10
4.07	10		4.07	30
4.08	0		4.08	30
4.09	0		4.09	20
4.1	0		4.1	10
4.11	0		4.11	30
4.12	0		4.12	30
4.13	0		4.13	0
4.14	10		4.14	10
4.15	10		4.15	30
4.16	10		4.16	50
4.17	0		4.17	30
4.18	0		4.18	50
4.19	0		4.19	30
4.2	0		4.2	10
4.21	10		4.21	20
4.22	0		4.22	30
4.23	10		4.23	20
4.24	0		4.24	20
4.25	10		4.25	10
4.26	0		4.26	0
4.27	10		4.27	10
4.28	0		4.28	40
4.29	0		4.29	10
4.3	20		4.3	0
4.31	0		4.31	30
4.32	40		4.32	10
4.33	10		4.33	30
4.34	0		4.34	30
4.35	10		4.35	10
4.36	0		4.36	30
4.37	10		4.37	50
4.38	10		4.38	10
4.39	0		4.39	40
4.4	10		4.4	30
4.41	0		4.41	30
4.42	10		4.42	20
4.43	10		4.43	20
4.44	0		4.44	20
4.45	10		4.45	10
4.46	0		4.46	20
4.47	10		4.47	30
4.48	0		4.48	30
4.49	20		4.49	20
4.5	0		4.5	0
4.51	0		4.51	40
4.52	10		4.52	20
4.53	10		4.53	40
4.54	20		4.54	20
4.55	0		4.55	40
4.56	20		4.56	20
4.57	0		4.57	10
4.58	10		4.58	20
4.59	0		4.59	20
4.6	10		4.6	20
4.61	20		4.61	10
4.62	0		4.62	30
4.63	0		4.63	0
4.64	10		4.64	0
4.65	20		4.65	30
4.66	20		4.66	40
4.67	10		4.67	30
4.68	10		4.68	0
4.69	0		4.69	30
4.7	0		4.7	20
4.71	0		4.71	20
4.72	0		4.72	0
4.73	10		4.73	30
4.74	0		4.74	30
4.75	0		4.75	10
4.76	20		4.76	50
4.77	0		4.77	40
4.78	0		4.78	20
4.79	10		4.79	20
4.8	10		4.8	20
4.81	0		4.81	30
4.82	10		4.82	60
4.83	0		4.83	20
4.84	20		4.84	30
4.85	0		4.85	10
4.86	0		4.86	40
4.87	20		4.87	20
4.88	0		4.88	40
4.89	30		4.89	10
4.9	10		4.9	30
4.91	0		4.91	40
4.92	0		4.92	40
4.93	0		4.93	60
4.94	0		4.94	60
4.95	10		4.95	20
4.96	0		4.96	30
4.97	10		4.97	40
4.98	0		4.98	50
4.99	0		4.99	30
5	0		5	40
5.01	10		5.01	40
5.02	10		5.02	30
5.03	20		5.03	30
5.04	30		5.04	30
5.05	0		5.05	30
5.06	0		5.06	60
5.07	10		5.07	10
5.08	10		5.08	0
5.09	0		5.09	20
5.1	0		5.1	0
5.11	20		5.11	20
5.12	0		5.12	0
5.13	10		5.13	20
5.14	10		5.14	10
5.15	10		5.15	20
5.16	0		5.16	20
5.17	20		5.17	0
5.18	10		5.18	20
5.19	10		5.19	20
5.2	0		5.2	10
5.21	10		5.21	20
5.22	0		5.22	10
5.23	10		5.23	0
5.24	10		5.24	30
5.25	10		5.25	0
5.26	0		5.26	10
5.27	10		5.27	10
5.28	10		5.28	10
5.29	10		5.29	0
5.3	10		5.3	0
5.31	0		5.31	0
5.32	0		5.32	0
5.33	20		5.33	0
5.34	10		5.34	0
5.35	0		5.35	10
5.36	10		5.36	0
5.37	30		5.37	0
5.38	10		5.38	0
5.39	10		5.39	0
5.4	20		5.4	0
5.41	0		5.41	10
5.42	30		5.42	0
5.43	10		5.43	40
5.44	10		5.44	0
5.45	10		5.45	0
5.46	0		5.46	10
5.47	0		5.47	0
5.48	10		5.48	30
5.49	10		5.49	0
5.5	0		5.5	10
5.51	10		5.51	10
5.52	40		5.52	30
5.53	20		5.53	10
5.54	0		5.54	10
5.55	0		5.55	20
5.56	30		5.56	10
5.57	0		5.57	10
5.58	0		5.58	0
5.59	10		5.59	20
5.6	20		5.6	0
5.61	10		5.61	10
5.62	20		5.62	20
5.63	10		5.63	0
5.64	0		5.64	10
5.65	30		5.65	30
5.66	0		5.66	30
5.67	10		5.67	10
5.68	10		5.68	10
5.69	0		5.69	0
5.7	10		5.7	0
5.71	10		5.71	0
5.72	10		5.72	0
5.73	0		5.73	0
5.74	10		5.74	10
5.75	0		5.75	10
5.76	20		5.76	10
5.77	10		5.77	20
5.78	10		5.78	10
5.79	0		5.79	10
5.8	0		5.8	0
5.81	10		5.81	0
5.82	0		5.82	10
5.83	10		5.83	10
5.84	20		5.84	20
5.85	0		5.85	20
5.86	0		5.86	0
5.87	20		5.87	20
5.88	0		5.88	10
5.89	10		5.89	0
5.9	20		5.9	30
5.91	0		5.91	0
5.92	0		5.92	20
5.93	0		5.93	20
5.94	10		5.94	10
5.95	0		5.95	30
5.96	0		5.96	0
5.97	10		5.97	0
5.98	20		5.98	10
5.99	0		5.99	20
6	10		6	10

## Sheet: Fig 1J
Summarized data of firing rates
	40 dB SPL	80 dB dB SPL
	1.53333	6
	1.2381	3.66667
	1.10526	1.28155
	1.95455	2.04651
	3.54545	1.92958
	2.08333	1.21138
	2.61111	2.38889
	3.25	6.4
	1.36957	2.35025
	2.10638	2.39674
	3.66667	4.66667
	1.79487	3.3
	1.7963	6.75
	1.07576	2.07407
	2.08333	2.08333
	2.84	4.54348
	2.14013	3
	1.90728	1
	3.41667	1.70313
	5.4	1.31111
	0.84677	1.25
	1.08333	1.36364
	1.09091	1.33333
	1.05932	1.5625
	1.09756	4.7931
	0.87	5.44444
	1.27632	8.77273
	1.59259	7.08333
	1.19231	2.13514
	1.22222	1.33333
	1.04255	1.28333
	1.44828	1.28
	1	1.44681
	0.88462	6
	0.63636	8
	1.11111	4
	1.25926	2.78571
	0.60606	5.27273
	1.30693	2.84211
	0.88608	3
	1.25	6.11111
	0.97959	4.09091
	0.97059	3.49091
	0.67647	1.83019
	0.93478	3.67961
	1.7	1.42424
	1.19417	6.72308
	1	2.76667
	1.01923	2.9
	1.375	1.76471
	0.56923	3.46667
	0.725	1.4
	2.38053	5.75
	1.22458	5.5
	1.77174	1.22222
	1.16038	3.55752
	4.77778	3.89474
	2.41176	2.27778
	3.35714	4.16667
	2.37255	2.04762
		4.66667
Mean	1.67135	3.341
Std deviation	1.007	1.966
SEM	0.13	0.2518

## Sheet: Fig 1M
Probability of light-evoked escape behavior
	mCherry	ChR2
	0	0.6
	0	1
	0	0.6
	0.2	0.8
	0	0.8
	0	1
	0	1
		0.6
Mean	0.02857	0.8
Std deviation	0.07559	0.1852
SEM	0.02857	0.06547

## Sheet: Fig 1N
Time spent in the opposite chamber
	mCherry		ChR2
	Pre	Post	Pre	Post
	7.2	15	4.6	10
	9.8	6.8	0	24.4
	3	6.2	0.75	4.5
	7.8	4.6	3.4	14.4
	0	0.8	6.4	28.6
	9.6	11.6	12.6	19.2
	4.6	3	12	12.6
			14	18
Mean	6	6.857	6.719	16.46
Std deviation	3.63	4.931	5.502	7.785
SEM	1.372	1.864	1.945	2.752

## Sheet: Fig 2D
ACx RV+ cells / Starter cells (%)
	CaMKII-Cre	Gad2-Cre
	39.1608	0
	16.6667	1.0989
	19.7531	2.2222
	21.1382	5.5556
Mean	24.18	2.219
Std deviation	10.16	2.402
SEM	5.08	1.201

## Sheet: Fig 2F
Percentage of DsRed-labeled neurons that contained glutamate in the ACx
Percentage	(%)
	81
	72
	63
	83
	69
	72
Mean	73.33
Std deviation	7.501
SEM	3.062

## Sheet: Fig 2J
Percentage of mCherry-labeled neurons that contained glutamate in the lPAG
Percentage	(%)
	80
	84
	92
	87
	83
Mean	85.2
Std deviation	4.55
SEM	2.035

[truncated: 62 more sheets: Fig 2P, Fig 3C, Fig 3D, Fig 3F, Fig 3G, Fig 3H, Fig 4F, Fig 4G, Fig 4H, Fig 4J, Fig 4M, Fig 4O, Fig 4P, Fig 4Q, Fig 5D, Fig 5H, Fig 5I, Fig 5J, Fig 5L, Fig 5M …]
